# Supplementary material for: A novel liquid-liquid cfDNA extraction method for targeted sequencing with colorectal cancer patient samples: a pilot study
Source: Front Oncol. 2026 Apr 29;16:1812135. doi: 10.3389/fonc.2026.1812135 (PMC13167482; doi:10.3389/fonc.2026.1812135)
Supplement: Supplementary file 1 [file DataSheet1.zip]

Archive with 1 entries (1 files):
- Data S1.maf
